# Supplementary material for: ROS Dependent Wnt/β-Catenin Pathway and Its Regulation on Defined Micro-Pillars—A Combined In Vitro and In Silico Study
Source: Cells. 2020 Jul 27;9(8):1784. doi: 10.3390/cells9081784 (PMC7464713; doi:10.3390/cells9081784)
Supplement: Supplementary file 1 [file cells-09-01784-s001.zip]

Archive with 8 entries (8 files):
- Supplementary material_Staehlke/Figure S1_Cell phenotype.pdf
- Supplementary material_Staehlke/Figure S2_Proof of subcellular fractionation and western blot.pdf
- Supplementary material_Staehlke/Figure S3_Proof of ROS generation.pdf
- Supplementary material_Staehlke/Figure S4_Source code of the Wnt model in ML Rules.pdf
- Supplementary material_Staehlke/Figure S5_Expression and localization of ICAT.pdf
- Supplementary material_Staehlke/Figure S6_Frizzled expression.pdf
- Supplementary material_Staehlke/Table S1_Overview of genes- microarray.xlsx
- Supplementary material_Staehlke/Table S2_Parameter Values of the Wnt model.xlsx
