# Supplementary material for: ROS Dependent Wnt/β-Catenin Pathway and Its Regulation on Defined Micro-Pillars—A Combined In Vitro and In Silico Study
Source: Cells. 2020 Jul 27;9(8):1784. doi: 10.3390/cells9081784 (PMC7464713; doi:10.3390/cells9081784)
Supplement: Supplementary file 1 [file cells-09-01784-s001.zip › Supplementary material_Staehlke/Table S1_Overview of genes- microarray.xlsx]

## Sheet: Tabelle1
Overview of genes related to Wnt/ß-catenin signaling
The data were analyzed using the Transcriptome Analysis Console (TAC) version 4.0.2.1.5 (Applied Biosystems, Thermo Fisher Scientific Inc.) with the Signal Space Transformation-Robust Multi-Chip Analysis (SST-RMA) normalization implemented here.
Replicate groups were summarized by linear models for microarray data (LIMMA, eBayes) statistics (triplicates from independent experiments; P5 vs. Ref).
ID	P5 Avg (log2)	Ref Avg (log2)	Fold Change	P-val	Gene Symbol	Description
TC0100014531.hg.1	12.8	11.89	1.87	0.0299	WLS	wntless Wnt ligand secretion mediator
TC0100012818.hg.1	8.17	7.45	1.65	0.0006	CTNNBIP1	catenin, beta interacting protein 1
TC0800007662.hg.1	4.02	3.36	1.58	0.0066	SOX17	SRY box 17
TC1700010797.hg.1	3.74	3.08	1.57	0.0164	SOST	sclerostin
TC1800008750.hg.1	11.56	10.93	1.55	0.0397	TCF4	transcription factor 4
TC0500008684.hg.1	9.37	8.83	1.46	0.0167	TCF7	transcription factor 7 (T-cell specific, HMG-box)
TC1100011259.hg.1	14.25	13.77	1.39	0.0077	FOSL1	FOS-like antigen 1
TC0100008594.hg.1	9.77	9.32	1.37	0.008	ROR1	receptor tyrosine kinase-like orphan receptor 1
TC0300009692.hg.1	11.87	11.43	1.36	0.0152	DVL3	dishevelled segment polarity protein 3
TC0700008306.hg.1	10.58	10.15	1.35	0.4675	FZD1	frizzled class receptor 1
TC0600009310.hg.1	6.77	6.36	1.33	0.8623	GJA1	gap junction protein alpha 1
TC0800010234.hg.1	10.48	10.07	1.33	0.0181	SFRP1	secreted frizzled-related protein 1
TC1000010327.hg.1	5.56	5.24	1.25	0.2098	FZD8; MIR4683	frizzled class receptor 8; microRNA 4683
TC1000012144.hg.1	3.75	3.44	1.24	0.1175	CTBP2	Transcript Identified by AceView, Entrez Gene ID(s) 1488
TC1200006555.hg.1	4.79	4.51	1.22	0.0534	CCND2	cyclin D2
TC0300011249.hg.1	3.73	3.45	1.22	0.5604	WNT5A	wingless-type MMTV integration site family, member 5A
TC1700006524.hg.1	7.97	7.71	1.2	0.5781	SERPINF1	serpin peptidase inhibitor, clade F (alpha-2 antiplasmin, pigment epithelium derived factor), member 1
TC1000008054.hg.1	15.76	15.5	1.2	0.0159	PLAU	plasminogen activator, urokinase
TC2200009352.hg.1	5.2	4.95	1.18	0.093	LOC400927; CSNK1E	TPTE and PTEN homologous inositol lipid phosphatase pseudogene; Transcript Identified by AceView, Entrez Gene ID(s) 1454; 400927
TC2200009351.hg.1	12.49	12.25	1.18	0.4781	CSNK1E	casein kinase 1, epsilon
TC1100011867.hg.1	4.6	4.38	1.17	0.137	FZD4	frizzled class receptor 4
TC0200015556.hg.1	4.75	4.53	1.17	0.165	FZD5	frizzled class receptor 5
TC1900011957.hg.1	12.11	11.9	1.15	0.7563	GSK3A	glycogen synthase kinase 3 alpha
TC1100008236.hg.1	14.17	13.97	1.15	0.3913	CCND1	cyclin D1
TC2200009349.hg.1	9.89	9.7	1.14	0.2044	CSNK1E	casein kinase 1, epsilon
TC1000007641.hg.1	15.75	15.57	1.13	0.3605	DKK1	dickkopf WNT signaling pathway inhibitor 1
TC0X00007190.hg.1	8.91	8.75	1.12	0.1987	PORCN	porcupine homolog (Drosophila)
TC0200010817.hg.1	3.29	3.15	1.11	0.9682	WNT6	wingless-type MMTV integration site family, member 6
TC1200009959.hg.1	8.28	8.15	1.1	0.4407	LRP6	LDL receptor related protein 6
TC0400011548.hg.1	3.69	3.56	1.1	0.3185	LEF1	lymphoid enhancer-binding factor 1
TC0600011809.hg.1	11.89	11.76	1.1	0.9344	CCND3	cyclin D3
TC0900009580.hg.1	3.71	3.58	1.09	0.4272	CER1	cerberus 1, DAN family BMP antagonist
TSUnmapped00000166.hg.1	3.22	3.1	1.08	0.3191	LRP6	LDL receptor related protein 6
TC2200007360.hg.1	7.12	7.01	1.08	0.4865	CBY1	chibby homolog 1 (Drosophila)
TC0300007136.hg.1	12.83	12.71	1.08	0.2518	CTNNB1	catenin (cadherin-associated protein), beta 1
TC1000008568.hg.1	4.96	4.85	1.08	0.3955	FRAT1	frequently rearranged in advanced T-cell lymphomas 1
TC1200011108.hg.1	6.29	6.18	1.08	0.4273	WIF1	WNT inhibitory factor 1
TC1000011546.hg.1	3.77	3.66	1.08	0.7473	FRAT2	frequently rearranged in advanced T-cell lymphomas 2
TC1700012427.hg.1	3.02	2.92	1.07	0.9397	WNT3	wingless-type MMTV integration site family, member 3
TSUnmapped00000154.hg.1	9.41	9.32	1.06	0.6558	LRP6	LDL receptor related protein 6
TC1000010655.hg.1	6	5.91	1.06	0.6081	DKK1	Jeck2013 ANTISENSE, CDS, coding, INTERNAL, intronic, OVCODE, OVEXON best transcript NM_012242
TC0300014052.hg.1	12.91	12.84	1.05	0.79	RYK	receptor-like tyrosine kinase
TC0100009788.hg.1	8.62	8.55	1.05	0.6682	BCL9	B-cell CLL/lymphoma 9
TC1000011563.hg.1	3.15	3.09	1.05	0.4179	SFRP5	secreted frizzled-related protein 5
TC0800008478.hg.1	8.91	8.85	1.04	0.5515	FZD6	frizzled class receptor 6
TC0900010773.hg.1	3.07	3.01	1.04	0.8335	ROR2	receptor tyrosine kinase-like orphan receptor 2
TC1200009397.hg.1	2.44	2.39	1.04	0.8251	FZD10	frizzled class receptor 10
TC1100011677.hg.1	3.15	3.09	1.04	0.3666	WNT11	wingless-type MMTV integration site family, member 11
TC1700009622.hg.1	10.22	10.17	1.04	0.233	DVL2	dishevelled segment polarity protein 2
TC1400008631.hg.1	9.59	9.54	1.04	0.6537	CHD8	chromodomain helicase DNA binding protein 8
TC2200009350.hg.1	13.22	13.17	1.04	0.8723	CSNK1E	casein kinase 1, epsilon
TC1000008942.hg.1	5.1	5.05	1.03	0.7387	TCF7L2	transcription factor 7-like 2 (T-cell specific, HMG-box)
TC1700008005.hg.1	6.17	6.12	1.03	0.8727	FZD2	frizzled class receptor 2
TC1800007367.hg.1	3.56	3.52	1.03	0.9268	TCF4	Memczak2013 ANTISENSE, coding, INTERNAL, intronic best transcript NM_001243234
TC0300012132.hg.1	12.31	12.27	1.03	0.8603	GSK3B	glycogen synthase kinase 3 beta
TC0800007137.hg.1	3.37	3.33	1.03	0.43	FZD3	frizzled class receptor 3
TC1300008635.hg.1	5.76	5.74	1.02	0.8083	CSNK1A1L	casein kinase 1, alpha 1-like
TC0300011247.hg.1	10.73	10.73	1	0.268	WNT5A	wingless-type MMTV integration site family, member 5A
TC0700010770.hg.1	4.26	5.23	-1.95	0.0062	SFRP4	secreted frizzled-related protein 4
TC1700012457.hg.1	4.83	5.69	-1.82	0.3533	AXIN2	axin 2
TC1200010606.hg.1	4.35	5.14	-1.72	0.1514	WNT10B	wingless-type MMTV integration site family, member 10B
TC1200010459.hg.1	6.85	7.43	-1.5	0.0018	PRICKLE1	prickle homolog 1
TC1100010107.hg.1	9.06	9.51	-1.37	0.0094	CSNK2A3	casein kinase 2, alpha 3 polypeptide
TSUnmapped00000284.hg.1	6.95	7.3	-1.28	0.209	LRP6	LDL receptor related protein 6
TC0100014349.hg.1	11.85	12.18	-1.26	0.0323	JUN	jun proto-oncogene
TC1900009176.hg.1	7.96	8.27	-1.24	0.106	TCF3	transcription factor 3
TC0100009442.hg.1	5.62	5.91	-1.23	0.0443	WNT2B	wingless-type MMTV integration site family, member 2B
TC0700007977.hg.1	5.11	5.4	-1.22	0.0693	FZD9	frizzled class receptor 9
TC0600011814.hg.1	3.33	3.59	-1.2	0.1057	CCND3	Memczak2013 ALT_ACCEPTOR, ALT_DONOR, coding, INTERNAL, intronic best transcript NM_001136017
TC0100012468.hg.1	8.75	9.01	-1.2	0.2902	DVL1; MIR6808	dishevelled segment polarity protein 1; microRNA 6808
TC0800008845.hg.1	13.22	13.47	-1.19	0.0765	MYC	v-myc avian myelocytomatosis viral oncogene homolog
TSUnmapped00000012.hg.1	6.57	6.81	-1.19	0.9207	LRP6	LDL receptor related protein 6
TC0700008930.hg.1	3.4	3.64	-1.18	0.206	WNT16	wingless-type MMTV integration site family, member 16
TC1200006469.hg.1	10.81	11.03	-1.17	0.1184	WNT5B	wingless-type MMTV integration site family, member 5B
TC0400011486.hg.1	2.61	2.82	-1.16	0.1805	CXXC4	CXXC finger protein 4
TC0100014534.hg.1	8.95	9.16	-1.16	0.9755	WLS	Jeck2013 ALT_ACCEPTOR, ALT_DONOR, coding, INTERNAL, intronic, OVERLAPTX best transcript NM_024911
TC0500012425.hg.1	14.4	14.61	-1.15	0.8699	CSNK1A1	casein kinase 1, alpha 1
TC0300010350.hg.1	3.05	3.23	-1.13	0.1907	WNT7A	wingless-type MMTV integration site family, member 7A
TC1600008940.hg.1	5.89	6.06	-1.13	0.1498	AXIN1	Memczak2013 ALT_ACCEPTOR, ALT_DONOR, coding, INTERNAL, intronic best transcript NM_003502
TC1100008181.hg.1	7.89	8.06	-1.13	0.2782	LRP5	LDL receptor related protein 5
TSUnmapped00000267.hg.1	9.92	10.08	-1.12	0.8897	LRP6	LDL receptor related protein 6
TC1700012084.hg.1	3.24	3.4	-1.12	0.9645	NOTUM	notum pectinacetylesterase homolog (Drosophila)
TC0100011842.hg.1	2.36	2.52	-1.12	0.1839	WNT3A	wingless-type MMTV integration site family, member 3A
TC0300009738.hg.1	9.11	9.25	-1.1	0.2622	SENP2	SUMO1/sentrin/SMT3 specific peptidase 2
TC1300008059.hg.1	2.39	2.53	-1.1	0.1936	SOX1	SRY box 1
TC0100013246.hg.1	4.21	4.34	-1.09	0.4915	WNT4	wingless-type MMTV integration site family, member 4
TC0200010473.hg.1	6.99	7.1	-1.08	0.6742	FZD7	frizzled class receptor 7
TC0600007605.hg.1	14.17	14.27	-1.07	0.4235	LY6G5B; CSNK2B	lymphocyte antigen 6 complex, locus G5B; casein kinase 2, beta polypeptide
TSUnmapped00000118.hg.1	4.72	4.82	-1.07	0.8517	LRP6	LDL receptor related protein 6
TC0700012368.hg.1	2.55	2.65	-1.07	0.4297	WNT2	wingless-type MMTV integration site family member 2
TC2000009959.hg.1	13.35	13.43	-1.06	0.4975	CSNK2A1	casein kinase 2, alpha 1 polypeptide
TC2200008995.hg.1	4.68	4.76	-1.05	0.9133	WNT7B	wingless-type MMTV integration site family, member 7B
TC1600010476.hg.1	13.64	13.71	-1.05	0.6666	CSNK2A2	casein kinase 2, alpha prime polypeptide
TC0200008236.hg.1	4.41	4.48	-1.05	0.7751	TCF7L1	transcription factor 7-like 1 (T-cell specific, HMG-box)
TC1700012426.hg.1	4.03	4.09	-1.04	0.7009	WNT3	wingless-type MMTV integration site family, member 3
TC0500013211.hg.1	12.19	12.24	-1.04	0.6968	APC	adenomatous polyposis coli
TC0400009723.hg.1	11.97	12.02	-1.04	0.9561	CTBP1	C-terminal binding protein 1
TC1000012139.hg.1	11.01	11.06	-1.03	0.5772	CTBP2	C-terminal binding protein 2
TC1600008938.hg.1	7.81	7.85	-1.03	0.3921	AXIN1	axin 1
TC0400012173.hg.1	2.98	3	-1.02	0.3177	SFRP2	secreted frizzled-related protein 2
TC0200010818.hg.1	3.86	3.88	-1.01	0.7772	WNT10A	wingless-type MMTV integration site family, member 10A
TSUnmapped00000106.hg.1	8.07	8.08	-1.01	0.9516	LRP6	LDL receptor related protein 6
TC1700012274.hg.1	8.97	10.54	-2.98	0.002	ITGB3	integrin beta 3
TC1400007337.hg.1	8.98	8.79	1.14	0.0978	JKAMP	JNK1/MAPK8-associated membrane protein
TC1600010561.hg.1	8.39	8.09	1.23	0.0396	CDH11	cadherin 11, type 2, OB-cadherin (osteoblast)
TC0500010282.hg.1	3.46	3.09	1.3	0.0386	CDH12	cadherin 12, type 2 (N-cadherin 2)
TC1000010818.hg.1	3.04	2.77	1.21	0.2748	CTNNA3	catenin (cadherin-associated protein), alpha 3
TC1100006731.hg.1	13.9	13.72	1.14	0.9624	ILK	integrin linked kinase
Overview of genes related to oxidative stress
TC0400012778.hg.1	3.73	3.33	1.32	0.0345	SOD3	superoxide dismutase 3, extracellular
TC1600011440.hg.1	6.01	5.66	1.28	0.5546	OSGIN1	oxidative stress induced growth inhibitor 1
TC0500009109.hg.1	2.92	2.59	1.26	0.1579	GPX3	glutathione peroxidase 3
TC0X00010335.hg.1	3.47	3.19	1.22	0.2899	NOX1	NADPH oxidase 1
TC0100007991.hg.1	4.99	4.75	1.18	0.7802	FOXO6	forkhead box O6
TC0600013646.hg.1	2.6	2.44	1.12	0.9776	NOX3	NADPH oxidase 3
TC1100007257.hg.1	10.01	9.85	1.11	0.1178	CAT	catalase
TC1900009752.hg.1	13.91	13.76	1.11	0.7522	PRDX2	peroxiredoxin 2
TC0X00011211.hg.1	11.32	11.18	1.1	0.6378	G6PD	glucose-6-phosphate dehydrogenase
TC0X00007556.hg.1	3.37	3.26	1.08	0.7	FOXO4	forkhead box O4
TC1300008688.hg.1	3.3	3.21	1.07	0.6798	FOXO1	forkhead box O1
TC0600013757.hg.1	11.13	11.03	1.07	0.4004	SOD2	superoxide dismutase 2, mitochondrial
TC1300008691.hg.1	2.39	2.31	1.05	0.2848	FOXO1	Memczak2013 ALT_ACCEPTOR, ALT_DONOR, coding, INTERNAL, intronic best transcript NM_002015
TC0600009059.hg.1	9.75	9.7	1.03	0.1353	FOXO3	forkhead box O3
TC2100006903.hg.1	12.65	12.61	1.03	0.9013	SOD1	superoxide dismutase 1, soluble
TC1000011993.hg.1	11.92	11.89	1.02	0.9856	PRDX3	peroxiredoxin 3
TC0900011177.hg.1	15.75	15.75	1.01	0.5432	TXN	thioredoxin
TC1700012371.hg.1	5.41	5.93	-1.44	0.1168	ZNF286B; FOXO3B	zinc finger protein 286B; forkhead box O3B pseudogene
TC0100014014.hg.1	14.62	14.66	-1.03	0.6462	PRDX1	peroxiredoxin 1
TC2200008609.hg.1	11.64	11.67	-1.02	0.563	TXN2	thioredoxin 2
TC0200016750.hg.1	11.51	11.54	-1.02	0.8761	NFE2L2	nuclear factor, erythroid 2-like 2
Overview of genes related tissue specific target genes
TC2000009579.hg.1	6.77	6.25	1.44	0.215	BMP7	bone morphogenetic protein 7
TC0900010794.hg.1	4.57	4.24	1.25	0.3672	OGN	osteoglycin
TC0800011611.hg.1	15.32	15.01	1.24	0.341	TNFRSF11B	tumor necrosis factor receptor superfamily, member 11b; Osteoprotegerin (OPG)
TC0400012350.hg.1	3.4	3.13	1.21	0.2194	SPOCK3	sparc/osteonectin, cwcv and kazal-like domains proteoglycan (testican) 3
TC0100010161.hg.1	10.59	10.32	1.2	0.1795	PMF1; PMF1-BGLAP; BGLAP	polyamine-modulated factor 1; PMF1-BGLAP readthrough; bone gamma-carboxyglutamate (gla) protein; Osteocalcin
TC0100012872.hg.1	8.11	7.89	1.17	0.096	MTOR	mechanistic target of rapamycin (serine/threonine kinase)
TC0400008091.hg.1	2.98	2.84	1.11	0.466	SPP1	secreted phosphoprotein 1, Osteopontin (OPN), also known as bone sialoprotein I (BSP-1 or BNSP)
TC0200015650.hg.1	14.17	14.04	1.09	0.351	FN1	fibronectin 1
TC0600014328.hg.1	9.83	9.78	1.04	0.4793	OSTM1	osteopetrosis associated transmembrane protein 1
TC0400008086.hg.1	2.9	2.88	1.02	0.8819	IBSP	integrin-binding sialoprotein, BSP-2
TC0100007243.hg.1	3.95	4.45	-1.42	0.6418	ALPL	alkaline phosphatase, liver/bone/kidney
TC0500012519.hg.1	15.88	15.97	-1.07	0.8207	SPARC	secreted protein, acidic, cysteine-rich (osteonectin)
TC1700011088.hg.1	13.8	13.86	-1.04	0.4028	COL1A1	collagen, type I, alpha 1
TC1300008644.hg.1	13.65	13.68	-1.02	0.9747	POSTN	periostin, osteoblast specific factor

## Sheet: Tabelle2
	Gene Symbol	Description	P5 Avg (log2)	Ref Avg (log2)	Fold Change	P-val
	WLS	wntless Wnt ligand secretion mediator	12.8	11.89	1.87	0.0299
	CTNNBIP1	catenin, beta interacting protein 1	8.17	7.45	1.65	0.0006
	SOX17	SRY box 17	4.02	3.36	1.58	0.0066
	SOST	sclerostin	3.74	3.08	1.57	0.0164
	TCF4	transcription factor 4	11.56	10.93	1.55	0.0397
	TCF7	transcription factor 7 (T-cell specific, HMG-box)	9.37	8.83	1.46	0.0167
	FOSL1	FOS-like antigen 1	14.25	13.77	1.39	0.0077
	ROR1	receptor tyrosine kinase-like orphan receptor 1	9.77	9.32	1.37	0.008
	DVL3	dishevelled segment polarity protein 3	11.87	11.43	1.36	0.0152
	FZD1	frizzled class receptor 1	10.58	10.15	1.35	0.4675
	GJA1	gap junction protein alpha 1	6.77	6.36	1.33	0.8623
	SFRP1	secreted frizzled-related protein 1	10.48	10.07	1.33	0.0181
	FZD8; MIR4683	frizzled class receptor 8; microRNA 4683	5.56	5.24	1.25	0.2098
	CTBP2	Transcript Identified by AceView, Entrez Gene ID(s) 1488	3.75	3.44	1.24	0.1175
	CCND2	cyclin D2	4.79	4.51	1.22	0.0534
	WNT5A	wingless-type MMTV integration site family, member 5A	3.73	3.45	1.22	0.5604
	SERPINF1	serpin peptidase inhibitor, clade F (alpha-2 antiplasmin, pigment epithelium derived factor), member 1	7.97	7.71	1.2	0.5781
	PLAU	plasminogen activator, urokinase	15.76	15.5	1.2	0.0159
	LOC400927; CSNK1E	TPTE and PTEN homologous inositol lipid phosphatase pseudogene; Transcript Identified by AceView, Entrez Gene ID(s) 1454; 400927	5.2	4.95	1.18	0.093
	CSNK1E	casein kinase 1, epsilon	12.49	12.25	1.18	0.4781
	FZD4	frizzled class receptor 4	4.6	4.38	1.17	0.137
	FZD5	frizzled class receptor 5	4.75	4.53	1.17	0.165
	GSK3A	glycogen synthase kinase 3 alpha	12.11	11.9	1.15	0.7563
	CCND1	cyclin D1	14.17	13.97	1.15	0.3913
	CSNK1E	casein kinase 1, epsilon	9.89	9.7	1.14	0.2044
	DKK1	dickkopf WNT signaling pathway inhibitor 1	15.75	15.57	1.13	0.3605
	PORCN	porcupine homolog (Drosophila)	8.91	8.75	1.12	0.1987
	WNT6	wingless-type MMTV integration site family, member 6	3.29	3.15	1.11	0.9682
	LRP6	LDL receptor related protein 6	8.28	8.15	1.1	0.4407
	LEF1	lymphoid enhancer-binding factor 1	3.69	3.56	1.1	0.3185
	CCND3	cyclin D3	11.89	11.76	1.1	0.9344
	CER1	cerberus 1, DAN family BMP antagonist	3.71	3.58	1.09	0.4272
	LRP6	LDL receptor related protein 6	3.22	3.1	1.08	0.3191
	CBY1	chibby homolog 1 (Drosophila)	7.12	7.01	1.08	0.4865
	CTNNB1	catenin (cadherin-associated protein), beta 1	12.83	12.71	1.08	0.2518
	FRAT1	frequently rearranged in advanced T-cell lymphomas 1	4.96	4.85	1.08	0.3955
	WIF1	WNT inhibitory factor 1	6.29	6.18	1.08	0.4273
	FRAT2	frequently rearranged in advanced T-cell lymphomas 2	3.77	3.66	1.08	0.7473
	WNT3	wingless-type MMTV integration site family, member 3	3.02	2.92	1.07	0.9397
	LRP6	LDL receptor related protein 6	9.41	9.32	1.06	0.6558
	DKK1	Jeck2013 ANTISENSE, CDS, coding, INTERNAL, intronic, OVCODE, OVEXON best transcript NM_012242	6	5.91	1.06	0.6081
	RYK	receptor-like tyrosine kinase	12.91	12.84	1.05	0.79
	BCL9	B-cell CLL/lymphoma 9	8.62	8.55	1.05	0.6682
	SFRP5	secreted frizzled-related protein 5	3.15	3.09	1.05	0.4179
	FZD6	frizzled class receptor 6	8.91	8.85	1.04	0.5515
	ROR2	receptor tyrosine kinase-like orphan receptor 2	3.07	3.01	1.04	0.8335
	FZD10	frizzled class receptor 10	2.44	2.39	1.04	0.8251
	WNT11	wingless-type MMTV integration site family, member 11	3.15	3.09	1.04	0.3666
	DVL2	dishevelled segment polarity protein 2	10.22	10.17	1.04	0.233
	CHD8	chromodomain helicase DNA binding protein 8	9.59	9.54	1.04	0.6537
	CSNK1E	casein kinase 1, epsilon	13.22	13.17	1.04	0.8723
	TCF7L2	transcription factor 7-like 2 (T-cell specific, HMG-box)	5.1	5.05	1.03	0.7387
	FZD2	frizzled class receptor 2	6.17	6.12	1.03	0.8727
	TCF4	Memczak2013 ANTISENSE, coding, INTERNAL, intronic best transcript NM_001243234	3.56	3.52	1.03	0.9268
	GSK3B	glycogen synthase kinase 3 beta	12.31	12.27	1.03	0.8603
	FZD3	frizzled class receptor 3	3.37	3.33	1.03	0.43
	CSNK1A1L	casein kinase 1, alpha 1-like	5.76	5.74	1.02	0.8083
	WNT5A	wingless-type MMTV integration site family, member 5A	10.73	10.73	1	0.268
	SFRP4	secreted frizzled-related protein 4	4.26	5.23	-1.95	0.0062
	AXIN2	axin 2	4.83	5.69	-1.82	0.3533
	WNT10B	wingless-type MMTV integration site family, member 10B	4.35	5.14	-1.72	0.1514
	PRICKLE1	prickle homolog 1	6.85	7.43	-1.5	0.0018
	CSNK2A3	casein kinase 2, alpha 3 polypeptide	9.06	9.51	-1.37	0.0094
	LRP6	LDL receptor related protein 6	6.95	7.3	-1.28	0.209
	JUN	jun proto-oncogene	11.85	12.18	-1.26	0.0323
	TCF3	transcription factor 3	7.96	8.27	-1.24	0.106
	WNT2B	wingless-type MMTV integration site family, member 2B	5.62	5.91	-1.23	0.0443
	FZD9	frizzled class receptor 9	5.11	5.4	-1.22	0.0693
	CCND3	Memczak2013 ALT_ACCEPTOR, ALT_DONOR, coding, INTERNAL, intronic best transcript NM_001136017	3.33	3.59	-1.2	0.1057
	DVL1; MIR6808	dishevelled segment polarity protein 1; microRNA 6808	8.75	9.01	-1.2	0.2902
	MYC	v-myc avian myelocytomatosis viral oncogene homolog	13.22	13.47	-1.19	0.0765
	LRP6	LDL receptor related protein 6	6.57	6.81	-1.19	0.9207
	WNT16	wingless-type MMTV integration site family, member 16	3.4	3.64	-1.18	0.206
	WNT5B	wingless-type MMTV integration site family, member 5B	10.81	11.03	-1.17	0.1184
	CXXC4	CXXC finger protein 4	2.61	2.82	-1.16	0.1805
	WLS	Jeck2013 ALT_ACCEPTOR, ALT_DONOR, coding, INTERNAL, intronic, OVERLAPTX best transcript NM_024911	8.95	9.16	-1.16	0.9755
	CSNK1A1	casein kinase 1, alpha 1	14.4	14.61	-1.15	0.8699
	WNT7A	wingless-type MMTV integration site family, member 7A	3.05	3.23	-1.13	0.1907
	AXIN1	Memczak2013 ALT_ACCEPTOR, ALT_DONOR, coding, INTERNAL, intronic best transcript NM_003502	5.89	6.06	-1.13	0.1498
	LRP5	LDL receptor related protein 5	7.89	8.06	-1.13	0.2782
	LRP6	LDL receptor related protein 6	9.92	10.08	-1.12	0.8897
	NOTUM	notum pectinacetylesterase homolog (Drosophila)	3.24	3.4	-1.12	0.9645
	WNT3A	wingless-type MMTV integration site family, member 3A	2.36	2.52	-1.12	0.1839
	SENP2	SUMO1/sentrin/SMT3 specific peptidase 2	9.11	9.25	-1.1	0.2622
	SOX1	SRY box 1	2.39	2.53	-1.1	0.1936
	WNT4	wingless-type MMTV integration site family, member 4	4.21	4.34	-1.09	0.4915
	FZD7	frizzled class receptor 7	6.99	7.1	-1.08	0.6742
	LY6G5B; CSNK2B	lymphocyte antigen 6 complex, locus G5B; casein kinase 2, beta polypeptide	14.17	14.27	-1.07	0.4235
	LRP6	LDL receptor related protein 6	4.72	4.82	-1.07	0.8517
	WNT2	wingless-type MMTV integration site family member 2	2.55	2.65	-1.07	0.4297
	CSNK2A1	casein kinase 2, alpha 1 polypeptide	13.35	13.43	-1.06	0.4975
	WNT7B	wingless-type MMTV integration site family, member 7B	4.68	4.76	-1.05	0.9133
	CSNK2A2	casein kinase 2, alpha prime polypeptide	13.64	13.71	-1.05	0.6666
	TCF7L1	transcription factor 7-like 1 (T-cell specific, HMG-box)	4.41	4.48	-1.05	0.7751
	WNT3	wingless-type MMTV integration site family, member 3	4.03	4.09	-1.04	0.7009
	APC	adenomatous polyposis coli	12.19	12.24	-1.04	0.6968
	CTBP1	C-terminal binding protein 1	11.97	12.02	-1.04	0.9561
	CTBP2	C-terminal binding protein 2	11.01	11.06	-1.03	0.5772
	AXIN1	axin 1	7.81	7.85	-1.03	0.3921
	SFRP2	secreted frizzled-related protein 2	2.98	3	-1.02	0.3177
	WNT10A	wingless-type MMTV integration site family, member 10A	3.86	3.88	-1.01	0.7772
	LRP6	LDL receptor related protein 6	8.07	8.08	-1.01	0.9516
	Gene Symbol	Description	P5 Avg (log2)	Ref Avg (log2)	Fold Change	P-val	Note
1	WLS	wntless Wnt ligand secretion mediator	12.8	11.89	1.87	0.0299	#
2	CTNNBIP1	catenin, beta interacting protein 1	8.17	7.45	1.65	0.0006	# W
3	SOX17	SRY box 17	4.02	3.36	1.58	0.0066	# W
4	SOST	sclerostin	3.74	3.08	1.57	0.0164	# W
5	TCF4	transcription factor 4	11.56	10.93	1.55	0.0397	#
6	TCF7	transcription factor 7 (T-cell specific, HMG-box)	9.37	8.83	1.46	0.0167
7	FOSL1	FOS-like antigen 1	14.25	13.77	1.39	0.0077
8	ROR1	receptor tyrosine kinase-like orphan receptor 1	9.77	9.32	1.37	0.008
9	DVL3	dishevelled segment polarity protein 3	11.87	11.43	1.36	0.0152
10	SFRP1	secreted frizzled-related protein 1	10.48	10.07	1.33	0.0181
11	PLAU	plasminogen activator, urokinase	15.76	15.5	1.2	0.0159
	SFRP4	secreted frizzled-related protein 4	4.26	5.23	-1.95	0.0062	# W
	CSNK2A3	casein kinase 2, alpha 3 polypeptide	9.06	9.51	-1.37	0.0094
	JUN	jun proto-oncogene	11.85	12.18	-1.26	0.0323
	WNT2B	wingless-type MMTV integration site family, member 2B	5.62	5.91	-1.23	0.0443
	TC1700010651.hg.1	9.13	11.4	-4.8	3.39e-05	0.1419	KRTAP2-1	keratin associated pro
