# Supplementary material for: ROS Dependent Wnt/β-Catenin Pathway and Its Regulation on Defined Micro-Pillars—A Combined In Vitro and In Silico Study
Source: Cells. 2020 Jul 27;9(8):1784. doi: 10.3390/cells9081784 (PMC7464713; doi:10.3390/cells9081784)
Supplement: Supplementary file 1 [file cells-09-01784-s001.zip › Supplementary material_Staehlke/Table S2_Parameter Values of the Wnt model.xlsx]

## Sheet: Initial Species Counts
Name	Variable Name	Value (species count)
β-catenin cytosol	nbetacyt	12989
β-catenin nucleus	nbetanuc	5282
Axin (phosphorylated)	nAxinP	219
Axin (unphosphorylated)	nAxin	252
ROS (initial count)	nROS	0
Dishevelled (inactive)	nDvl	855
Nucleoredoxin	nNrx	18
Dishevelled / Nucleoredoxin Complex	nDvlNrx	166200
ICAT	nICAT	1200
SOX17	nSox	100
TCF	nTCF	7714

## Sheet: Reaction rate coefficients
Associated Reaction	Variable Name	Description	Value (1/min)
R7r	kApA	Basal dephosphorylation of AxinP	0.03
R7	kAAp	Basal phosphorylation of Axin	0.03
R6	kApdeg	Degradation of phosphorylated Axin	0.00448
R6	kAdeg	Degradation of unphosphorylated Axin	0.00448
R16	kAsyn	Axin synthesis (beta-catenin mediated)	0.0004
R9	kbetasyn	beta-catenin synthesis	600
R8	kbetadeg_act	axin-induced degradation of beta-catenin	0.00021
R9r	kbetadeg	basal degradation of beta-catenin	0.000113
R10	kbetain		0.0549
R10r	kbetaout		0.135
R1	kRosSyn		200
R2_h	kNrxRos		500
R3r_h	kNrxNo		0.02
R4	kDvlSponAgg		0.0005
R4r	kDvldisAgg		0.5
R3r	kDvlNrxBind		22.5
R3	kDvlNrxUnbind		0.023
R2	kDvlNrxRos		320
R5	kDvlAxinBind		0.075
R5r	kDvlAxinUnbind		0.068
R_h2	kICATsyn		250
R11	ka_IcatBcat		0.1
R11r	kd_IcatBcat		0.032
R13	ka_TcfBcat		0.00196
R13r	kd_TcfBcat		0.0141
R15	kTcfSyn		0.029
R14	kSox		0.00023
Notes:
- Reactions that are additionally labelled with “_h” are hidden, i.e. not shown in the model schema (Figure 7) to reduce the complexity of the figure
- Reaction rate values in bold were fitted, whereas the remaining value were adopted from Haack et. al. 2015 and Lee et. al. 2003.
